# Supplementary material for: The Use of the Target Trial Approach in Perinatal Pharmacoepidemiology: A Scoping Review Protocol
Source: Front Pharmacol. 2022 Jul 22;13:904824. doi: 10.3389/fphar.2022.904824 (PMC9354606; doi:10.3389/fphar.2022.904824)
Supplement: Supplementary file 1 [file DataSheet1.xlsx]

## Sheet: Appendix1
	Table 1. Strategies for searching scientific articles by databases.
	Date and time of identification	Database	Search strategy
	Year-month-day (Time)	Pubmed	Target trial: ("target trial"[All Fields] OR "target trial emulation"[All Fields] OR “non-randomised trial emulation” [All Fields])
			Hypothetical trial: ("hypothetic trial"[All Fields] OR "hypothetical trial"[All Fields])
			Pre-conception, perinatal, pregnancy, postpartum: (("Preconception Care"[Mesh] OR "Preconception"[All Fields]) OR ("Pregnancy"[Mesh] OR "Pregnancy"[All Fields] OR "Pregnan*"[All Fields]) OR ("Perinatal Care"[Mesh] OR "Perinatal"[All Fields]) OR ("Postpartum Period"[Mesh] OR "Postpartum Period"[All Fields] OR "Postpartum"[All Fields] OR "Puerperium"[All Fields]) OR "lactating"[All Fields]))
			((("target trial"[All Fields] OR "target trial emulation"[All Fields]) OR ("non-randomised trial emulation" [All Fields]) OR ("hypothetic trial"[All Fields] OR "hypothetical trial"[All Fields])) AND (("Preconception Care"[Mesh] OR "Preconception"[All Fields]) OR ("Pregnancy"[Mesh] OR "Pregnancy"[All Fields] OR "Pregnan*"[All Fields]) OR ("Perinatal Care"[Mesh] OR "Perinatal"[All Fields]) OR ("Pos…
	Year-month-day (Time)	Science Direct	(target trial OR target trial emulation OR non-randomised trial emulation OR hypothetic trial OR hypothetical trial) AND (Preconception OR Pregnancy OR Pregnan* OR Perinatal OR Postpartum Period OR Postpartum OR Puerperium OR lactation)
	Year-month-day (Time)	Lilacs	Target trial [Words] and Preconception [Words]; Target trial emulation [Words] and Preconception [Words]; Non-randomised trial emulation [Words] and Preconception [Words]; Hypotheti$ trial [Words] and Preconception [Words]; Target trial [Words] and Pregnan$ [Words]; Target trial emulation [Words] and Pregnan$ [Words]; Non-randomised trial emulation [Words] and Pregnan$ [Words]; Hypotheti$ trial […
	Year-month-day (Time)	Scielo	(target trial OR target trial emulation OR non-randomised trial emulation OR hypothetic trial OR hypothetical trial) AND (Preconception OR Pregnancy OR Pregnan* OR Perinatal OR Postpartum Period OR Postpartum OR Puerperium OR lactation)
	Year-month-day (Time)	EMBASE	1 trial emulation.mp. 2 hypothetic* trial.mp. 3 Preconception.mp. 4 exp pregnancy/ or pregnancy.mp. 5 exp perinatal period/ or perinatal.mp. 6 postpartum.mp. 7 puerperium.mp. or exp puerperium/ 8 exp lactation/ or lactation.mp. 9 breastfeeding.mp. 10 1 or 2 11 3 or 4 or 5 or 6 or 7 or 8 or 9 12 10 and 11

## Sheet: Fig.1
Fig. 1. Selection of sources of evidence in this review using the original PRISMA statement

## Sheet: Table1
Table 1. Characteristics of the included studies
	n	% out of X publication included
Year of publication
Year 1
Year 2
Year 3
Year 4
Types of scientific articles
Primary or original research articles
Secondary or review articles
Special articles
Tertiary literature
Gray literature
Country (first author)
Country 1
Country 2

## Sheet: Table2
Table 2. Characteristics of studies that emulated a target trial
	n (%)
Name of journal
Journal 1
Journal 2
Location of corresponding authors
Country 1
Country 2
Data sources
Data source 1
Data source 2
Median sample size [min–max]
Target population

## Sheet: Table3
Table 3. Components of the emulation of the target trial using observational data by study
Study	Eligibility criteria	Treatment strategies	Treatment assignment	Outcomes	Follow-up period	Causal contrast of interest	Analysis plan	Sensitivity analyses for selection bias

## Sheet: Table1S
Table 1 S. Publications included, by type
Primary or original research articles
Author	Title	Year	Country	Journal/Source	Type of study
					Cohort study
Secondary or review articles
Author	Title	Year	Country	Journal/Source	Type of study
					Narrative review article
					Systematic review
					Meta-analysis
Special articles
Author	Title	Year	Country	Journal/Source	Type of study
					Letters/correspondence
					Short communications
					Editorials/opinion
					Commentaries
					Pictorial essay
					Other special categories
Tertiary literature
Author	Title	Year	Country	Journal/Source	Type of study
					Textbooks, handbooks, manuals
					Trade or professional publication articles
					Encyclopedias
Grey literature
Author	Title	Year	Country	Journal/Source	Type of study
					Conference proceedings, posters, abstracts
					Government reports
					For-profit and nonprofit organization reports online forums
					Blogs, microblogs, tweetchats, and other social media
Adapted from: Lapeña JFF, Peh WCG. Various Types of Scientific Articles. A Guide to the Scientific Career 2019. p. 351-5.
